# Supplementary material for: Screening and Mechanistic Investigation of Synergistic Xanthine Oxidase Inhibitors Based on Structure–Activity Relationships
Source: Molecules. 2026 Jul 16;31(14):2485. doi: 10.3390/molecules31142485 (PMC13414348; doi:10.3390/molecules31142485)
Supplement: Supplementary file 1 [file molecules-31-02485-s001.zip]

Archive with 1 entries (1 files):
- molecules-4421409-supplementary.pdf
